# Supplementary material for: From biomarker to clinical utility: translating the advanced lung cancer inflammation index into a machine learning-driven risk stratification tool for colorectal cancer
Source: J Transl Med. 2025 Nov 26;24:7. doi: 10.1186/s12967-025-07494-z (PMC12764094; doi:10.1186/s12967-025-07494-z)
Supplement: Supplementary file 2 — Supplementary Material 2 [file 12967_2025_7494_MOESM2_ESM.csv]

Model	Test Accuracy	Test F1-Score	Test Precision	Test AUC-ROC	Test Sensitivity	Test Specificity	Train Accuracy	Train F1-Score	Train Precision	Train AUC-ROC	Train Sensitivity	Train Specificity
SVM	0.73	0.843	0.998	0.83	0.729	0.813	0.78	0.765	0.831	0.85	0.71	0.852
Logistic	0.722	0.837	0.998	0.823	0.721	0.813	0.79	0.794	0.782	0.866	0.807	0.774
ENET	0.715	0.833	0.998	0.821	0.714	0.797	0.794	0.784	0.827	0.871	0.745	0.844
LightGBM	0.697	0.82	0.999	0.814	0.696	0.859	0.801	0.8	0.809	0.866	0.791	0.812
MLP	0.799	0.888	0.997	0.806	0.8	0.672	0.806	0.782	0.901	0.88	0.69	0.924
XGBoost	0.675	0.805	0.998	0.798	0.674	0.828	0.979	0.979	0.975	0.997	0.984	0.974
DT	0.716	0.834	0.998	0.779	0.716	0.797	0.797	0.795	0.805	0.809	0.786	0.808
KNN	0.707	0.828	0.996	0.659	0.708	0.625	0.995	0.995	0.996	1	0.994	0.996
