# Supplementary material for: From biomarker to clinical utility: translating the advanced lung cancer inflammation index into a machine learning-driven risk stratification tool for colorectal cancer
Source: J Transl Med. 2025 Nov 26;24:7. doi: 10.1186/s12967-025-07494-z (PMC12764094; doi:10.1186/s12967-025-07494-z)
Supplement: Supplementary file 3 — Supplementary Material 3 [file 12967_2025_7494_MOESM3_ESM.csv]

Model	Train Accuracy	Train Sensitivity	Train Specificity	Train Precision	Train F1-Score	Train ROC-AUC	Test Accuracy	Test Sensitivity	Test Specificity	Test Precision	Test F1-Score	Test ROC-AUC
lightgbm	0.797	0.736	0.86	0.844	0.786	0.87	0.692	0.691	0.859	0.999	0.817	0.832
svm	0.78	0.71	0.852	0.831	0.765	0.85	0.73	0.729	0.813	0.998	0.843	0.83
lasso	0.775	0.699	0.852	0.829	0.759	0.849	0.723	0.723	0.797	0.998	0.838	0.825
logistic	0.774	0.725	0.825	0.809	0.765	0.849	0.726	0.725	0.797	0.998	0.84	0.824
xgboost	0.854	0.808	0.901	0.893	0.848	0.924	0.643	0.642	0.875	0.999	0.781	0.815
mlp	0.784	0.622	0.95	0.927	0.745	0.862	0.495	0.492	0.969	1	0.659	0.784
dt	0.763	0.708	0.82	0.801	0.752	0.787	0.702	0.701	0.813	0.998	0.824	0.782
knn	0.997	0.997	0.997	0.997	0.997	1	0.642	0.642	0.766	0.998	0.781	0.718
